# Supplementary material for: Bone marrow sinusoidal endothelium controls terminal erythroid differentiation and reticulocyte maturation
Source: Nat Commun. 2021 Nov 29;12:6963. doi: 10.1038/s41467-021-27161-3 (PMC8630019; doi:10.1038/s41467-021-27161-3)
Supplement: Supplementary file 6 — Source Data [file 41467_2021_27161_MOESM6_ESM.xlsx]

## Sheet: 1g
Bone Marrow	Lin-Sca+Kit+YFP+ (Count)	Lin-Sca+Kit+YFP- (Count)	Lin-Sca-Kit+YFP+ (Count)	Lin-Sca-Kit+YFP- (Count)
	0	2889	6	47135
	0	1775	8	31588
	0	2985	1	56689
	0	4267	4	82596
	CD3+YFP- (Count)	CD3+YFP+ (Count)	CD19+YFP- (Count)	CD19+YFP+ (Count)	Gr1+Cd11b+YFP- (Count)	Gr1+Cd11b+YFP+ (Count)	Gr1-Cd11b+YFP- (Count)	Gr1-Cd11b+YFP+ (Count)
	3668	6	64408	5	137164	4	1669	0
	2004	4	33188	9	67410	1	924	0
	1889	6	42991	3	83029	3	714	0
	1936	0	49661	7	73416	1	1407	0

## Sheet: 1h
Spleen	Lin-Sca+Kit+YFP+ (Count)	Lin-Sca+Kit+YFP- (Count)	Lin-Sca-Kit+YFP+ (Count)	Lin-Sca-Kit+YFP- (Count)
	0	250	1	4192
	0	95	0	1846
	0	201	0	3521
	0	677	0	12967
	CD3+YFP- (Count)	CD3+YFP+ (Count)	CD19+YFP- (Count)	CD19+YFP+ (Count)	Gr1+Cd11b+YFP- (Count)	Gr1+Cd11b+YFP+ (Count)	Gr1-Cd11b+YFP- (Count)	Gr1-Cd11b+YFP+ (Count)
	24759	8	69180	38	2078	0	3418	2
	17015	10	47284	20	2126	1	3904	5
	25888	21	77714	43	2306	0	4304	2
	30520	17	78277	86	2258	0	5326	4

## Sheet: 2a
Day	% Animals alive
	Ctnnb1OE-SEC females (n=18)	Ctnnb1OE-SEC males (n=30)	Ctnnb1WT (n=25)
0	100	100	100
74	88.8889	96.6667
94	88.8889
95	88.8889
96	88.8889
97	88.8889
101		96.6667
116		96.6667
117		91.8333
121	88.8889	86.7315
123		80.5364	100
127		73.825
130	76.1905
133	63.4921	67.1136
139	63.4921	67.1136
143		59.6566
155		52.1995
157		44.7424
163			94.7368
167	42.328
204		37.2854
209	21.164
211		29.8283
221		22.3712
228		7.45707
250			94.7368
262			94.7368
267			94.7368
277	0
279		7.45707	94.7368

## Sheet: 2b
	RBC (10^6/μl)
Age (months)	Male - Ctnnb1WT											value of 'n'
2	8.49	9.8	9.88	9.85								4
3	9.03	8.99	9.35	8.81								4
5	9.45	8.79	8.49	8.78	8.04	9.24	10.02					7
	RBC (10^6/μl)
Age (months)	Male - Ctnnb1OE-SEC											value of 'n'
2	9.58	8.74	7.49									3
3	6.91	5.98	6.13	5.9								4
5		2.84	2.69	2.7	1.9	2.21	2.44	2.45	0.89			8
t-test	0.222258
Age (months)													t-test	3.4724e-05
2													Age (months)
													3
													t-test	3.38925e-11
													Age (months)
													5

## Sheet: 2c
	Hb (g/dl)
Age (months)	Male - Ctnnb1WT											value of 'n'
2	12.5	14.5	14.7	14.5								4
3	10.15	11.8	14.55	11.55	13.8	12.7	12.6	13.9	12.3			9
5	13.1	12.5	12.1	12.2	11.4	12.8	13.4					7
	Hb (g/dl)
Age (months)	Male - Ctnnb1OE-SEC											value of 'n'
2	14.1	12.8	11.1									3
3	11.55	9.05	10.6	8.1	7.3	10	9.1	9.4	8.3			9
5	4.1	3.7	2.2	1.8	2.4	3.2	3.8	1.5				8
t-test	0.205646
Age (months)													t-test	7.42195e-05
2													Age (months)
													3
													t-test	1.31493e-11
													Age (months)
													5

## Sheet: 2d
	HCT (%)
Age (months)	Male - Ctnnb1WT											value of 'n'
2	41.8	50.3	50.5	50.9								4
3	46.1	45	44.6	44.4								4
5	39.1	45.4	40.4	39.7	40.2	39.7	45.1	48.4				8
	HCT (%)
Age (months)	Male - Ctnnb1OE-SEC											value of 'n'
2	48.4	44.8	40									3
3	38.3	34.3	35.5	32.1								4
5	18.8	16	13.6	16.7	17.4	20.1	8.5					7
t-test	0.282291
Age (months)													t-test	0.000310933
2													Age (months)
													3
													t-test	3.59705e-09
													Age (months)
													5

## Sheet: 2e
	MCV (fL)
Age (months)	Male - Ctnnb1WT											value of 'n'
2	49.2	51.3	51.1	51.7								4
3	51.1	50.1	47.7	50.4								4
5	49.4	48.8	48.3	48.3	48	46	46.8	45.8				8
	MCV (fL)
Age (months)	Male - Ctnnb1OE-SEC											value of 'n'
2	50.5	51.3	53.4									3
3	55.4	57.4	57.9	54.4								4
5	71.3	82	95.5	71.8	69.9	59.3	71.6	75.6				8
t-test	0.395524
Age (months)													t-test	0.00113029
2													Age (months)
													3
													t-test	p<0.001 (Mann-Whitney U)
													Age (months)
													5

## Sheet: 2f
	MCH (pg)
Age (months)	Male - Ctnnb1WT											value of 'n'
2	14.7	14.8	14.9	14.7								4
3	14.1	14	14	14.9								4
5	14.2	13.9	13.4	14.6	13.9	14.2	14.3	13.9				8
	MCH (pg)
Age (months)	Male - Ctnnb1OE-SEC											value of 'n'
2	14.7	14.6	14.8									3
3	14.5	15.2	15.3	14.1								4
5	13.1	15.5	16.9	14.4	13.8	8.1	9.5	10.9				8
t-test	0.359939
Age (months)													t-test	0.19531
2													Age (months)
													3
													t-test	p=0.442 (Mann-Whitney U)
													Age (months)
													5

## Sheet: 2g
	Platelets (10^3/μl)
Age (months)	Male - Ctnnb1WT											value of 'n'
3	575	848	1700	937								4
5	462	924	880	662	886	744	655	821				8
	Platelets (10^3/μl)
Age (months)	Male - Ctnnb1OE-SEC											value of 'n'
3	258	708	808	747								4
5	1244	758	632	594	754	1553	927	639				8
t-test	0.206684
Age (months)													t-test	0.332741
3													Age (months)
													5

## Sheet: 2h
	WBC (10^3/μl)
Age (months)	Male - Ctnnb1WT											value of 'n'
3	2.89	2.59	4.72	3.75								4
5	2.26	4.83	2.58	5.44	8.86	5.05	8.73	5.58				8
	WBC (10^3/μl)
Age (months)	Male - Ctnnb1OE-SEC											value of 'n'
3	5.93	11.06	2.03	6.46								4
5	4.84	9.68	11.88	6.41	4.55	11.42	7.44	6.11				8
t-test	0.182022
Age (months)													t-test	0.0955434
3													Age (months)
													5

[truncated: 52 more sheets: 2n, 3a, 3b, 3d, 3e, 3f, 3g, 3h, 3i, 3j, 3k, 4a, 4c, 4d, 4e, 4f, 5a, 5b, 5c, 5f …]
